# Supplementary material for: Assessing the Efficacy of Restricting Access to Barbecue Charcoal for Suicide Prevention in Taiwan: A Community-Based Intervention Trial
Source: PLoS One. 2015 Aug 25;10(8):e0133809. doi: 10.1371/journal.pone.0133809 (PMC4549118; doi:10.1371/journal.pone.0133809)
Supplement: S1 File — (XLSX) [file pone.0133809.s001.xlsx]

## Sheet: Sheet1
week	date	date	charcoal			non-charcoal
			New Taipei City	Taipei City	Kaohsiung City	New Taipei City	Taipei City	Kaohsiung City
1	2008-12-30	2009-01-05	6	2	5	11	6	11
2	2009-01-06	2009-01-12	9	4	1	6	1	9
3	2009-01-13	2009-01-19	8	4	7	9	4	10
4	2009-01-20	2009-01-26	2	1	3	4	6	9
5	2009-01-27	2009-02-02	6	1	4	10	3	7
6	2009-02-03	2009-02-09	10	2	6	13	6	7
7	2009-02-10	2009-02-16	10	2	1	15	3	13
8	2009-02-17	2009-02-23	5	4	3	7	8	7
9	2009-02-24	2009-03-02	9	2	4	7	3	8
10	2009-03-03	2009-03-09	4	1	3	8	7	5
11	2009-03-10	2009-03-16	5	3	0	6	7	8
12	2009-03-17	2009-03-23	8	2	4	8	8	8
13	2009-03-24	2009-03-30	9	5	1	6	1	7
14	2009-03-31	2009-04-06	4	2	2	3	7	10
15	2009-04-07	2009-04-13	6	3	2	10	4	4
16	2009-04-14	2009-04-20	3	4	6	9	8	9
17	2009-04-21	2009-04-27	6	2	7	6	5	6
18	2009-04-28	2009-05-04	7	1	2	13	9	9
19	2009-05-05	2009-05-11	7	1	1	6	11	8
20	2009-05-12	2009-05-18	3	2	4	9	7	8
21	2009-05-19	2009-05-25	9	0	3	12	5	12
22	2009-05-26	2009-06-01	8	2	0	11	5	6
23	2009-06-02	2009-06-08	2	2	3	17	6	14
24	2009-06-09	2009-06-15	2	3	2	13	6	12
25	2009-06-16	2009-06-22	8	4	2	11	8	10
26	2009-06-23	2009-06-29	3	5	3	14	8	17
27	2009-06-30	2009-07-06	5	2	2	12	7	3
28	2009-07-07	2009-07-13	2	1	3	9	8	9
29	2009-07-14	2009-07-20	7	1	0	6	6	4
30	2009-07-21	2009-07-27	2	1	1	5	8	6
31	2009-07-28	2009-08-03	3	0	3	14	3	7
32	2009-08-04	2009-08-10	3	4	1	9	5	12
33	2009-08-11	2009-08-17	1	1	4	12	7	8
34	2009-08-18	2009-08-24	5	2	1	7	5	13
35	2009-08-25	2009-08-31	1	3	3	10	7	8
36	2009-09-01	2009-09-07	7	1	2	9	3	8
37	2009-09-08	2009-09-14	5	1	2	9	6	11
38	2009-09-15	2009-09-21	3	2	1	15	6	8
39	2009-09-22	2009-09-28	6	4	4	10	2	10
40	2009-09-29	2009-10-05	3	1	5	6	6	10
41	2009-10-06	2009-10-12	1	2	1	12	7	11
42	2009-10-13	2009-10-19	6	0	6	10	5	10
43	2009-10-20	2009-10-26	4	0	1	5	5	5
44	2009-10-27	2009-11-02	1	0	4	10	4	9
45	2009-11-03	2009-11-09	6	1	4	9	1	6
46	2009-11-10	2009-11-16	3	1	2	12	7	8
47	2009-11-17	2009-11-23	8	2	3	12	3	4
48	2009-11-24	2009-11-30	2	1	7	16	6	6
49	2009-12-01	2009-12-07	6	2	2	9	3	4
50	2009-12-08	2009-12-14	6	4	2	9	4	6
51	2009-12-15	2009-12-21	5	0	3	6	3	6
52	2009-12-22	2009-12-28	7	0	2	6	7	5
53	2009-12-29	2010-01-04	4	2	2	8	7	4
54	2010-01-05	2010-01-11	8	2	0	10	0	10
55	2010-01-12	2010-01-18	7	2	3	12	7	8
56	2010-01-19	2010-01-25	9	1	6	11	11	7
57	2010-01-26	2010-02-01	10	3	5	9	5	9
58	2010-02-02	2010-02-08	3	8	1	8	5	5
59	2010-02-09	2010-02-15	2	2	1	8	4	6
60	2010-02-16	2010-02-22	7	3	7	7	7	8
61	2010-02-23	2010-03-01	8	0	5	15	11	5
62	2010-03-02	2010-03-08	7	0	0	3	5	9
63	2010-03-09	2010-03-15	9	4	3	6	4	6
64	2010-03-16	2010-03-22	4	1	4	10	4	8
65	2010-03-23	2010-03-29	2	4	4	10	3	2
66	2010-03-30	2010-04-05	6	4	1	9	5	8
67	2010-04-06	2010-04-12	5	2	2	9	8	13
68	2010-04-13	2010-04-19	4	2	5	10	8	8
69	2010-04-20	2010-04-26	9	5	3	5	1	6
70	2010-04-27	2010-05-03	6	1	6	16	5	5
71	2010-05-04	2010-05-10	7	4	6	17	9	10
72	2010-05-11	2010-05-17	6	3	4	6	3	11
73	2010-05-18	2010-05-24	4	1	3	11	5	7
74	2010-05-25	2010-05-31	9	2	3	9	5	6
75	2010-06-01	2010-06-07	6	5	4	12	9	10
76	2010-06-08	2010-06-14	8	2	2	10	5	6
77	2010-06-15	2010-06-21	8	1	7	17	4	12
78	2010-06-22	2010-06-28	4	3	2	9	7	10
79	2010-06-29	2010-07-05	6	1	5	10	9	12
80	2010-07-06	2010-07-12	5	2	3	9	7	7
81	2010-07-13	2010-07-19	6	4	1	9	10	12
82	2010-07-20	2010-07-26	4	0	3	14	10	11
83	2010-07-27	2010-08-02	11	4	2	12	3	10
84	2010-08-03	2010-08-09	3	1	4	13	2	14
85	2010-08-10	2010-08-16	4	3	3	15	6	8
86	2010-08-17	2010-08-23	6	0	1	7	4	6
87	2010-08-24	2010-08-30	6	0	1	9	10	14
88	2010-08-31	2010-09-06	4	2	9	12	6	7
89	2010-09-07	2010-09-13	2	1	2	13	5	4
90	2010-09-14	2010-09-20	6	0	2	2	4	4
91	2010-09-21	2010-09-27	4	3	4	9	8	10
92	2010-09-28	2010-10-04	6	1	0	3	7	5
93	2010-10-05	2010-10-11	2	1	1	9	4	9
94	2010-10-12	2010-10-18	3	3	2	12	6	11
95	2010-10-19	2010-10-25	4	1	4	11	6	3
96	2010-10-26	2010-11-01	4	0	1	4	3	8
97	2010-11-02	2010-11-08	4	0	6	7	3	7
98	2010-11-09	2010-11-15	3	2	3	10	4	6
99	2010-11-16	2010-11-22	1	1	2	3	3	4
100	2010-11-23	2010-11-29	3	1	5	6	3	11
101	2010-11-30	2010-12-06	5	1	0	8	2	7
102	2010-12-07	2010-12-13	4	1	2	9	4	13
103	2010-12-14	2010-12-20	4	1	0	3	5	4
104	2010-12-21	2010-12-27	3	2	5	7	3	10
105	2010-12-28	2011-01-03	5	3	2	5	6	1
106	2011-01-04	2011-01-10	5	2	1	3	2	1
107	2011-01-11	2011-01-17	3	3	2	7	7	2
108	2011-01-18	2011-01-24	7	1	4	7	6	8
109	2011-01-25	2011-01-31	4	2	3	7	3	7
110	2011-02-01	2011-02-07	8	4	2	10	7	8
111	2011-02-08	2011-02-14	5	4	4	5	3	8
112	2011-02-15	2011-02-21	8	0	2	12	8	4
113	2011-02-22	2011-02-28	6	3	3	9	0	6
114	2011-03-01	2011-03-07	6	2	5	12	7	9
115	2011-03-08	2011-03-14	1	0	3	11	8	9
116	2011-03-15	2011-03-21	3	4	5	10	11	8
117	2011-03-22	2011-03-28	3	2	5	6	5	10
118	2011-03-29	2011-04-04	4	1	2	11	6	12
119	2011-04-05	2011-04-11	2	1	4	5	9	9
120	2011-04-12	2011-04-18	10	1	1	16	3	10
121	2011-04-19	2011-04-25	3	0	2	8	11	6
122	2011-04-26	2011-05-02	1	0	1	9	6	11
123	2011-05-03	2011-05-09	3	0	3	10	9	11
124	2011-05-10	2011-05-16	5	0	4	9	3	10
125	2011-05-17	2011-05-23	5	1	4	9	4	9
126	2011-05-24	2011-05-30	0	3	2	8	10	9
127	2011-05-31	2011-06-06	4	0	5	4	6	4
128	2011-06-07	2011-06-13	0	3	2	13	5	9
129	2011-06-14	2011-06-20	3	1	2	11	6	9
130	2011-06-21	2011-06-27	2	2	1	4	6	13
131	2011-06-28	2011-07-04	4	1	0	15	4	10
132	2011-07-05	2011-07-11	3	0	4	6	4	11
133	2011-07-12	2011-07-18	4	1	1	8	6	6
134	2011-07-19	2011-07-25	3	3	2	7	4	11
135	2011-07-26	2011-08-01	1	0	0	9	6	7
136	2011-08-02	2011-08-08	4	3	1	4	8	7
137	2011-08-09	2011-08-15	4	0	3	10	8	6
138	2011-08-16	2011-08-22	6	1	2	14	6	9
139	2011-08-23	2011-08-29	3	2	1	12	4	6
140	2011-08-30	2011-09-05	2	0	0	10	2	10
141	2011-09-06	2011-09-12	3	0	11	12	11	10
142	2011-09-13	2011-09-19	0	1	3	11	7	7
143	2011-09-20	2011-09-26	1	1	2	10	7	12
144	2011-09-27	2011-10-03	6	2	4	11	5	5
145	2011-10-04	2011-10-10	1	0	0	9	3	6
146	2011-10-11	2011-10-17	0	0	4	7	2	9
147	2011-10-18	2011-10-24	4	1	3	7	4	6
148	2011-10-25	2011-10-31	2	2	5	11	6	8
149	2011-11-01	2011-11-07	4	1	2	10	4	5
150	2011-11-08	2011-11-14	2	1	2	11	3	8
151	2011-11-15	2011-11-21	2	2	2	8	2	7
152	2011-11-22	2011-11-28	5	1	4	6	3	6
153	2011-11-29	2011-12-05	2	1	3	7	9	9
154	2011-12-06	2011-12-12	3	2	5	8	3	2
155	2011-12-13	2011-12-19	7	1	2	11	4	7
156	2011-12-20	2011-12-26	2	4	0	8	1	7
157	2011-12-27	2012-01-02	1	0	2	6	1	4
158	2012-01-03	2012-01-09	2	2	1	6	2	12
159	2012-01-10	2012-01-16	7	3	2	4	7	4
160	2012-01-17	2012-01-23	1	1	2	4	3	10
161	2012-01-24	2012-01-30	7	1	3	6	7	7
162	2012-01-31	2012-02-06	1	2	4	10	5	6
163	2012-02-07	2012-02-13	4	1	2	8	4	5
164	2012-02-14	2012-02-20	5	3	0	7	4	8
165	2012-02-21	2012-02-27	1	1	2	9	5	8
166	2012-02-28	2012-03-05	5	2	5	9	7	13
167	2012-03-06	2012-03-12	8	2	2	8	7	6
168	2012-03-13	2012-03-19	3	0	0	10	5	8
169	2012-03-20	2012-03-26	5	0	0	13	8	4
170	2012-03-27	2012-04-02	6	2	2	9	5	11
171	2012-04-03	2012-04-09	8	2	3	17	5	7
172	2012-04-10	2012-04-16	7	1	5	15	9	4
173	2012-04-17	2012-04-23	7	3	4	12	5	12
174	2012-04-24	2012-04-30	9	2	3	9	7	6
175	2012-05-01	2012-05-07	3	4	8	11	8	8
176	2012-05-08	2012-05-14	5	2	3	9	9	10
177	2012-05-15	2012-05-21	2	2	6	9	6	13
178	2012-05-22	2012-05-28	5	2	6	14	8	10
179	2012-05-29	2012-06-04	4	1	2	7	7	12
180	2012-06-05	2012-06-11	4	1	1	7	9	9
181	2012-06-12	2012-06-18	4	1	6	12	4	8
182	2012-06-19	2012-06-25	2	2	2	13	4	3
183	2012-06-26	2012-07-02	0	1	3	5	7	11
184	2012-07-03	2012-07-09	4	4	2	13	9	9
185	2012-07-10	2012-07-16	4	2	3	7	5	4
186	2012-07-17	2012-07-23	3	2	4	6	4	12
187	2012-07-24	2012-07-30	4	6	3	6	2	9
188	2012-07-31	2012-08-06	0	1	2	4	8	9
189	2012-08-07	2012-08-13	6	0	3	10	10	9
190	2012-08-14	2012-08-20	2	2	4	13	4	2
191	2012-08-21	2012-08-27	1	2	4	13	4	7
192	2012-08-28	2012-09-03	4	1	4	9	4	6
193	2012-09-04	2012-09-10	3	2	5	7	5	11
194	2012-09-11	2012-09-17	0	2	2	8	8	13
195	2012-09-18	2012-09-24	5	0	0	6	4	9
196	2012-09-25	2012-10-01	3	1	4	5	7	5
197	2012-10-02	2012-10-08	3	0	2	6	0	6
198	2012-10-09	2012-10-15	2	2	3	10	6	4
199	2012-10-16	2012-10-22	2	1	2	9	10	9
200	2012-10-23	2012-10-29	1	1	1	12	4	8
201	2012-10-30	2012-11-05	2	2	1	6	6	7
202	2012-11-06	2012-11-12	2	3	2	10	9	8
203	2012-11-13	2012-11-19	5	1	2	9	6	6
204	2012-11-20	2012-11-26	1	0	3	13	9	8
205	2012-11-27	2012-12-03	4	0	0	5	9	6
206	2012-12-04	2012-12-10	1	1	4	8	4	6
207	2012-12-11	2012-12-17	3	1	2	5	4	9
208	2012-12-18	2012-12-24	8	1	2	10	9	8
209	2012-12-25	2012-12-31	1	2	4	3	5	5
210	2013-01-01	2013-01-07	2	0	5	15	6	13
211	2013-01-08	2013-01-14	2	1	5	17	5	9
212	2013-01-15	2013-01-21	5	1	0	7	3	6
213	2013-01-22	2013-01-28	5	0	2	14	6	6
214	2013-01-29	2013-02-04	1	3	1	6	2	5
215	2013-02-05	2013-02-11	4	0	6	7	6	10
216	2013-02-12	2013-02-18	6	1	2	3	1	8
217	2013-02-19	2013-02-25	1	1	2	8	5	8
218	2013-02-26	2013-03-04	1	0	2	13	7	5
219	2013-03-05	2013-03-11	6	2	1	3	5	9
220	2013-03-12	2013-03-18	3	0	6	9	7	5
221	2013-03-19	2013-03-25	4	0	4	8	4	11
222	2013-03-26	2013-04-01	1	3	6	6	2	5
223	2013-04-02	2013-04-08	2	2	2	9	4	9
224	2013-04-09	2013-04-15	4	1	0	6	8	10
225	2013-04-16	2013-04-22	3	3	1	6	5	5
226	2013-04-23	2013-04-29	1	1	0	11	5	8
227	2013-04-30	2013-05-06	2	1	1	9	10	8
228	2013-05-07	2013-05-13	2	0	4	13	5	3
229	2013-05-14	2013-05-20	2	0	4	15	5	9
230	2013-05-21	2013-05-27	6	1	1	8	6	10
231	2013-05-28	2013-06-03	2	0	1	9	2	12
232	2013-06-04	2013-06-10	2	3	2	8	5	7
233	2013-06-11	2013-06-17	1	1	2	8	4	7
234	2013-06-18	2013-06-24	2	0	1	10	4	11
235	2013-06-25	2013-07-01	2	1	3	11	5	6
236	2013-07-02	2013-07-08	2	0	2	14	10	6
237	2013-07-09	2013-07-15	2	0	1	4	3	4
238	2013-07-16	2013-07-22	3	1	1	12	5	11
239	2013-07-23	2013-07-29	0	0	2	7	8	8
240	2013-07-30	2013-08-05	3	1	4	12	1	9
241	2013-08-06	2013-08-12	0	0	0	11	6	8
242	2013-08-13	2013-08-19	1	1	1	14	3	5
243	2013-08-20	2013-08-26	4	0	2	6	1	4
244	2013-08-27	2013-09-02	1	2	2	14	6	7
245	2013-09-03	2013-09-09	6	1	2	16	6	10
246	2013-09-10	2013-09-16	1	3	3	14	7	10
247	2013-09-17	2013-09-23	4	2	3	15	6	6
248	2013-09-24	2013-09-30	6	0	3	8	3	7
249	2013-10-01	2013-10-07	2	1	7	8	5	9
250	2013-10-08	2013-10-14	7	1	2	10	7	10
251	2013-10-15	2013-10-21	0	2	2	6	7	10
252	2013-10-22	2013-10-28	4	3	4	5	5	6
253	2013-10-29	2013-11-04	3	0	1	7	3	10
254	2013-11-05	2013-11-11	5	2	0	12	8	11
255	2013-11-12	2013-11-18	3	3	1	7	4	9
256	2013-11-19	2013-11-25	3	2	0	7	3	5
257	2013-11-26	2013-12-02	5	2	2	5	4	8
258	2013-12-03	2013-12-09	7	0	0	7	4	11
259	2013-12-10	2013-12-16	2	2	1	8	3	6
260	2013-12-17	2013-12-23	3	0	1	8	5	5
261	2013-12-24	2013-12-30	0	0	2	5	1	5
